# Supplementary material for: The efficacy of promoting sustained shared thinking through the use of activity books on parental empowerment; A quasi-experimental study
Source: PLoS One. 2025 Jul 18;20(7):e0328537. doi: 10.1371/journal.pone.0328537 (PMC12273987; doi:10.1371/journal.pone.0328537)
Supplement: S1 Dataset — (ZIP) [file pone.0328537.s001.zip]

Archive with 12 entries (9 files):
- S1 Dataset/
- S1 Dataset/Dataset1/
- S1 Dataset/Dataset1/CFA (final model).stsem
- S1 Dataset/Dataset1/CFA (model 1).tif
- S1 Dataset/Dataset1/CFA (model final).tif
- S1 Dataset/Dataset1/CFA (Null model).stsem
- S1 Dataset/Dataset1/CFA (Null model).tif
- S1 Dataset/Dataset1/Data PE EFA n160.dta
- S1 Dataset/Dataset1/Output CFA.pdf
- S1 Dataset/Dataset2/
- S1 Dataset/Dataset2/EFA_Cognitive_Literacy_Questionnaire.xlsx
- S1 Dataset/Dataset2/Scree_Plot.tif
