# Supplementary material for: The efficacy of promoting sustained shared thinking through the use of activity books on parental empowerment; A quasi-experimental study
Source: PLoS One. 2025 Jul 18;20(7):e0328537. doi: 10.1371/journal.pone.0328537 (PMC12273987; doi:10.1371/journal.pone.0328537)
Supplement: S1 Dataset — (ZIP) [file pone.0328537.s001.zip › S1 Dataset/Dataset2/EFA_Cognitive_Literacy_Questionnaire.xlsx]

## Sheet: Cleaned_Data
cd1_1	cd2_1	cd3_1	cd4_1	cd5_1	cd6_1	ls1_1	ls2_1	ls3_1	ls4_1
2	2	2	2	2	2	2	2	2	2
2	2	2	2	2	2	2	2	2	2
1	1	2	2	2	2	1	1	1	1
2	2	2	2	2	2	2	2	2	2
1	1	1	1	1	2	1	1	2	2
2	2	2	2	2	2	2	2	1	1
2	2	1	2	2	2	2	2	2	2
1	1	2	1	1	1	1	1	1	1
2	1	1	1	1	1	1	2	2	1
2	2	1	1	1	1	2	2	1
2	2	2	2	2	2	2	2	2	2
2	2	2	2	2	2	2	2	2	2
1	1	1	1	1	1	1	2	1	1
1	1	1	1	1	1	1	1	1	1
2	2	2	2	2	2	2	2	2	2
1	1	2	2	1	1	1	1	1	1
2	2	2	2	2	2	2	2	2	2
1	2	1	1	1	1	2	1	2	1
2	1	2	1	1	2	2	2	1	1
1	1	1	1	1	1	1	1	1	1
2	2	2	1	2	1	2	2	2	1
2	2	2	2	2	2	2	2	2	2
2	2	2	2	2	2	2	2	2	2
2	1	2	1	1	1	1	1	1	2
2	2	2	2	2	2	2	2	2	1
1	1	1	1	1	1	2	2	1	2
2	2	1	1	2	1	2	1	2	1
2	2	2	2	2	2	2	2	2	2
2	2	2	2	2	2	2	2	2	2
2	2	2	2	2	2	1	1	1	1
2	2	2	2	2	2	2	2	2	2
1	1	2	1	2	1	2	2		1
2	2	2	2	2	1	2	2	1	2
2	2	2	2	2	2	2	2	2	2
2	2	1	1	2	1	2	2	1	1
2	2	2	2	2	2	2	2	2	2
2	2	2	2	2	2	2	2	2	2
2	2	2	2	2	2	2	2	2	2
2	2	2	2	2	2	2	2	2	1
2	2	2	2	2	2	2	2	2	1
2	2	2	2	2	2	2	2	2	2
2	1	1	1	2	2	1	2	1	1
1	2	2	2	1	2	1	2	1	1
1	1	1	1	1	1	1	1	1	2
1	1	1	1	1	1	1	1	1	2
2	1	1	1	1	1	1	1	1	1
1	2	2	2	2	2	2	2	2	1
2	2	1	1	2	2	2	2	2	2
2	2	2	1	1	2	2	2	1	1
1	1	1	1	1	1	1	2	2	2
2	2	2	2	2	2	2	2	2	2
1	2	1	2	2	2	2	2	2	2
1	1	1	1	1	1	1	2	1	2
1	1	1	1	1	1	1	1	1	1
1	1	1	1	1	2	1	2	1	2

## Sheet: Factor_Loadings
	Factor_1	Factor_2	Factor_3	Factor_4	Factor_5	Factor_6	Factor_7	Factor_8	Factor_9	Factor_10
cd1_1	-0.319668	0.0161579	0	0	0	0	0	0	0	0
cd2_1	-0.39596	0.00850452	0	0	0	0	0	0	0	0
cd3_1	-0.305848	0.107565	0	0	0	0	0	0	0	0
cd4_1	-0.37284	0.0567188	0	0	0	0	0	0	0	0
cd5_1	-0.395208	0.0134039	0	0	0	0	0	0	0	0
cd6_1	-0.34085	0.0225554	0	0	0	0	0	0	0	0
ls1_1	-0.37687	-0.0314266	0	0	0	0	0	0	0	0
ls2_1	-0.277884	-0.0530614	0	0	0	0	0	0	0	0
ls3_1	-0.331975	-0.0792925	0	0	0	0	0	0	0	0
ls4_1	-0.17965	-0.131527	0	0	0	0	0	0	0	0

## Sheet: Reliability_Analysis
Subscale	Cronbach's Alpha
Cognitive Development	0.81
Literacy Skills	0.79

## Sheet: Descriptive_Stats
	cd1_1	cd2_1	cd3_1	cd4_1	cd5_1	cd6_1	ls1_1	ls2_1	ls3_1	ls4_1
count	55	55	55	55	55	55	55	55	54	54
mean	1.65455	1.63636	1.61818	1.54545	1.61818	1.61818	1.65455	1.74545	1.57407	1.55556
std	0.479899	0.485479	0.49031	0.502519	0.49031	0.49031	0.479899	0.43962	0.499126	0.50157
min	1	1	1	1	1	1	1	1	1	1
25%	1	1	1	1	1	1	1	1.5	1	1
50%	2	2	2	2	2	2	2	2	2	2
75%	2	2	2	2	2	2	2	2	2	2
max	2	2	2	2	2	2	2	2	2	2

## Sheet: Eigenvalues
Factor	Eigenvalue	Variance Explained (%)
Factor_1	0.852053	83.5684
Factor_2	0.167535	16.4316
Factor_3	0	0
Factor_4	0	0
Factor_5	0	0
Factor_6	0	0
Factor_7	0	0
Factor_8	0	0
Factor_9	0	0
Factor_10	0	0
