# Supplementary material for: The efficacy of promoting sustained shared thinking through the use of activity books on parental empowerment; A quasi-experimental study
Source: PLoS One. 2025 Jul 18;20(7):e0328537. doi: 10.1371/journal.pone.0328537 (PMC12273987; doi:10.1371/journal.pone.0328537)
Supplement: S2 Dataset — (ZIP) [file pone.0328537.s002.zip]

Archive with 2 entries (1 files):
- S2 Dataset/
- S2 Dataset/Data PE Project n55.xlsx
