# Supplementary material for: The efficacy of promoting sustained shared thinking through the use of activity books on parental empowerment; A quasi-experimental study
Source: PLoS One. 2025 Jul 18;20(7):e0328537. doi: 10.1371/journal.pone.0328537 (PMC12273987; doi:10.1371/journal.pone.0328537)
Supplement: S2 Dataset — (ZIP) [file pone.0328537.s002.zip › S2 Dataset/Data PE Project n55.xlsx]

## Sheet: 1
ตารางที่ 1 คุณลักษณะของอาสาสมัคร
คุณลักษณะ	จำนวน	ร้อยละ
อายุ (ปี), Mean ± SD	34.58 ± 6.60
เพศ
ชาย	3	5.5
หญิง	52	94.5
การศึกษา
ไม่ได้ศึกษา	1	1.8
ประถมศึกษา	4	7.3
มัธยมศึกษา	15	27.3
อนุปริญญา/เทียบเท่า	9	16.4
ปริญญาตรี	24	43.6
สูงกว่าปริญญาตรี	2	3.6
สถานภาพ
โสด	23	41.8
สมรส	28	50.9
หม้าย	1	1.8
หย่า/แยกกันอยู่	3	5.5
จำนวนบุตร
1 คน	21	38.2
2 คน	25	45.5
มากกว่า 2 คน	9	16.4
อาชีพ
ว่างงาน	2	3.6
ข้าราชการ	8	14.5
พนักงานบริษัท	19	34.5
รับจ้าง	20	36.4
ธุรกิจส่วนตัว	6	10.9
รายได้
0-5,000 บาท	6	10.9
5,001-10,000 บาท	13	23.6
10,001-15,000 บาท	15	27.3
15,001-20,000 บาท	7	12.7
20,001-25,000 บาท	6	10.9
มากกว่า 25,000 บาท	8	14.5
การพักอาศัย
อยู่กับแฟน/สามี/ภรรยา	16	29.1
อยู่กับครอบครัว	39	70.9
ลักษณะที่พักอาศัย
บ้านเดี่ยว/บ้านแฝด	11	20
ทาวน์เฮาส์/ทาวน์โฮม	12	21.8
ตึกแถว/อาคารพาณิชย์	2	3.6
แฟลต/หอพัก/ห้องชุด	6	10.9
อาคารชุด/คอนโดมิเนียม	1	1.8
บ้านเช่า/ชุมชนแออัด	23	41.8
ระยะเวลาที่ใช้กับลูกต่อวัน
1-2 ชั่วโมงต่อวัน	2	3.6
2-4 ชั่วโมงต่อวัน	11	20
4-6 ชั่วโมงต่อวัน	19	34.5
มากกว่า 6 ชั่วโมงต่อวัน	23	41.8
อายุของเด็ก (ปี), Mean ± SD	4.95 ± 0.80
4	19	34.5
5	20	36.4
6	16	29.1
เพศของเด็ก
ชาย	26	47.3
หญิง	29	52.7
พื้นอารมณ์ของเด็ก
เลี้ยงง่าย	27	49.1
เลี้ยงยากหงุดหงิดง่าย	1	1.8
ผสมกันหลายแบบ	27	49.1

## Sheet: 2
Table xxx
Outcome	Baseline	Post-intervention			p-value†
		3 weeks	6 weeks	3 months
	Mean ± SD	Mean ± SD	Mean ± SD	Mean ± SD
Parental empowerment	26.80 ± 3.51	34.40 ± 2.89	56.67 ± 5.37	56.33 ± 5.21	<0.001
Cognitive development	-	9.69 ± 2.39	11.78 ± 0.99	11.64 ± 1.31	<0.001
Literacy skill	-	6.47 ± 1.49	7.56 ± 0.92	7.64 ± 0.82	<0.001
Abbreviation: CI, confidence interval; SD, Standard deviation.
†p-value from repeated measure ANOVA, and the use of a last observation carried forward (LOCF) approach for missing data.

## Sheet: 3
Table xxx
	Mean ± SD	Adjusted mean (95% CI)		p-value	Change from baseline (95% CI)		p-value	Percentage change from baseline (95% CI)		p-value
Parental empowerment
Baseline	26.80 ± 3.51	26.8	(26.57, 27.03)	<0.001		Reference			Reference
3 weeks	34.40 ± 2.89	34.4	(33.43, 35.37)	<0.001	7.6	(6.47, 8.73)	<0.001	30.788	(24.66, 36.92)	<0.001
6 weeks	56.67 ± 5.37	56.673	(55.19, 58.15)	<0.001	29.873	(28.30, 31.44)	<0.001	115.363	(105.19, 125.54)	<0.001
3 months	56.33 ± 5.21	56.327	(54.88, 57.78)	<0.001	29.527	(27.98, 31.07)	<0.001	114.108	(103.9, 124.32)	<0.001
Cognitive development
3 weeks	9.69 ± 2.39	9.691	(9.32, 10.06)	<0.001		Reference			Reference
6 weeks	11.78 ± 0.99	11.782	(11.38, 12.19)	<0.001	2.091	(1.36, 2.82)	<0.001	31.015	(20.35, 41.68)	<0.001
3 months	11.64 ± 1.31	11.636	(11.29, 11.99)	<0.001	1.945	(1.34, 2.55)	<0.001	27.277	(17.93, 36.63)	<0.001
Literacy skill
3 weeks	6.47 ± 1.49	6.473	(6.27, 6.68)	<0.001		Reference			Reference
6 weeks	7.56 ± 0.92	7.564	(7.27, 7.86)	<0.001	1.091	(0.65, 1.54)	<0.001	23.816	(13.36, 34.27)	<0.001
3 months	7.64 ± 0.82	7.636	(7.42, 7.85)	<0.001	1.164	(0.81, 1.52)	<0.001	23.831	(14.45, 33.21)	<0.001
Abbreviation: CI, confident interval.
Analyses were conducted with the use of a linear mixed-effects model with an autoregressive correlation matrix adjusted for baseline value, and the use of a last observation carried forward (LOCF) approach for missing data.

## Sheet: PE by item
ตารางที่ ผลการประเมินการเสริมพลังในผู้ปกครอง (Parental empowerment) จำแนกรายข้อ
	ไม่เห็นด้วยอย่างยิ่ง		ไม่เห็นด้วย		ไม่แน่ใจ		เห็นด้วย		เห็นด้วยอย่างยิ่ง		M	SD
	จำนวน	ร้อยละ	จำนวน	ร้อยละ	จำนวน	ร้อยละ	จำนวน	ร้อยละ	จำนวน	ร้อยละ
ก่อนทดลอง (n = 55)
1. ฉันเชื่อว่าตัวฉันมีอิทธิพลต่อการเติบโตและการพัฒนาของลูก	5	(9.1)	16	(29.1)	34	(61.8)	0	(0.0)	0	(0.0)	2.53	0.663
2. ฉันรู้สึกมั่นใจในความสามารถของตัวเองในการช่วยลูกให้เติบโตและพัฒนา	10	(18.2)	23	(41.8)	22	(40.0)	0	(0.0)	0	(0.0)	2.22	0.738
3. ฉันมีแรงจูงใจที่จะช่วยให้ลูกเติบโตและพัฒนา	5	(9.1)	28	(50.9)	22	(40.0)	0	(0.0)	0	(0.0)	2.31	0.635
4. ฉันพยายามเรียนรู้วิธีการใหม่ๆที่จะช่วยให้ลูกเติบโตและพัฒนา	3	(5.5)	24	(43.6)	28	(50.9)	0	(0.0)	0	(0.0)	2.45	0.603
5. ฉันสามารถหาข้อมูลและความรู้ที่เป็นประโยชน์ต่อพัฒนาการของลูก	4	(7.3)	22	(40.0)	29	(52.7)	0	(0.0)	0	(0.0)	2.45	0.633
6. ฉันเข้าใจว่ามีปัจจัยภายนอกอื่นๆที่มีผลต่อการเติบโตและพัฒนาการของลูก	6	(10.9)	23	(41.8)	26	(47.3)	0	(0.0)	0	(0.0)	2.36	0.677
7. ฉันได้พัฒนาและใช้ทักษะต่างๆ เพื่อสนับสนุนและต่อยอดการเรียนรู้ของลูก	7	(12.7)	24	(43.6)	24	(43.6)	0	(0.0)	0	(0.0)	2.31	0.69
8. ฉันสามารถนำทักษะที่ใช้ส่งเสริมลูกไปปรับใช้ในด้านอื่นๆของชีวิต	10	(18.2)	22	(40.0)	23	(41.8)	0	(0.0)	0	(0.0)	2.24	0.744
9. ฉันสามารถนำความรู้และทรัพยากรที่มีมาส่งเสริมพัฒนาการของลูกได้อย่างดี	6	(10.9)	29	(52.7)	20	(36.4)	0	(0.0)	0	(0.0)	2.25	0.645
10. ฉันมีส่วนร่วมมากขึ้นในสังคมการเรียนรู้และการพัฒนาของลูก	6	(10.9)	28	(50.9)	21	(38.2)	0	(0.0)	0	(0.0)	2.27	0.651
11. ฉันสามารถช่วยผู้ปกครองคนอื่นๆได้หากพวกเขาต้องการ	21	(38.2)	29	(52.7)	5	(9.1)	0	(0.0)	0	(0.0)	1.71	0.629
12. ฉันสามารถจัดการอารมณ์และชีวิตของตัวเองได้เมื่อมีความเครียด	22	(40.0)	28	(50.9)	5	(9.1)	0	(0.0)	0	(0.0)	1.69	0.635
หลังทดลองที่ 3 สัปดาห์ (n = 55)
1. ฉันเชื่อว่าตัวฉันมีอิทธิพลต่อการเติบโตและการพัฒนาของลูก	0	(0.0)	8	(14.5)	47	(85.5)	0	(0.0)	0	(0.0)	2.85	0.356
2. ฉันรู้สึกมั่นใจในความสามารถของตัวเองในการช่วยลูกให้เติบโตและพัฒนา	0	(0.0)	10	(18.2)	45	(81.8)	0	(0.0)	0	(0.0)	2.82	0.389
3. ฉันมีแรงจูงใจที่จะช่วยให้ลูกเติบโตและพัฒนา	0	(0.0)	6	(10.9)	49	(89.1)	0	(0.0)	0	(0.0)	2.89	0.315
4. ฉันพยายามเรียนรู้วิธีการใหม่ๆที่จะช่วยให้ลูกเติบโตและพัฒนา	0	(0.0)	5	(9.1)	50	(90.9)	0	(0.0)	0	(0.0)	2.91	0.29
5. ฉันสามารถหาข้อมูลและความรู้ที่เป็นประโยชน์ต่อพัฒนาการของลูก	0	(0.0)	5	(9.1)	50	(90.9)	0	(0.0)	0	(0.0)	2.91	0.29
6. ฉันเข้าใจว่ามีปัจจัยภายนอกอื่นๆที่มีผลต่อการเติบโตและพัฒนาการของลูก	1	(1.8)	8	(14.5)	46	(83.6)	0	(0.0)	0	(0.0)	2.82	0.434
7. ฉันได้พัฒนาและใช้ทักษะต่างๆ เพื่อสนับสนุนและต่อยอดการเรียนรู้ของลูก	0	(0.0)	4	(7.3)	51	(92.7)	0	(0.0)	0	(0.0)	2.93	0.262
8. ฉันสามารถนำทักษะที่ใช้ส่งเสริมลูกไปปรับใช้ในด้านอื่นๆของชีวิต	0	(0.0)	4	(7.3)	51	(92.7)	0	(0.0)	0	(0.0)	2.93	0.262
9. ฉันสามารถนำความรู้และทรัพยากรที่มีมาส่งเสริมพัฒนาการของลูกได้อย่างดี	0	(0.0)	7	(12.7)	48	(87.3)	0	(0.0)	0	(0.0)	2.87	0.336
10. ฉันมีส่วนร่วมมากขึ้นในสังคมการเรียนรู้และการพัฒนาของลูก	0	(0.0)	4	(7.3)	51	(92.7)	0	(0.0)	0	(0.0)	2.93	0.262
11. ฉันสามารถช่วยผู้ปกครองคนอื่นๆได้หากพวกเขาต้องการ	0	(0.0)	15	(27.3)	40	(72.7)	0	(0.0)	0	(0.0)	2.73	0.449
12. ฉันสามารถจัดการอารมณ์และชีวิตของตัวเองได้เมื่อมีความเครียด	0	(0.0)	10	(18.2)	45	(81.8)	0	(0.0)	0	(0.0)	2.82	0.389
หลังทดลองที่ 6 สัปดาห์ (n = 55)
1. ฉันเชื่อว่าตัวฉันมีอิทธิพลต่อการเติบโตและการพัฒนาของลูก	0	(0.0)	0	(0.0)	0	(0.0)	11	(20.0)	44	(80.0)	4.8	0.404
2. ฉันรู้สึกมั่นใจในความสามารถของตัวเองในการช่วยลูกให้เติบโตและพัฒนา	0	(0.0)	0	(0.0)	2	(3.6)	12	(21.8)	41	(74.5)	4.71	0.533
3. ฉันมีแรงจูงใจที่จะช่วยให้ลูกเติบโตและพัฒนา	0	(0.0)	0	(0.0)	3	(5.5)	7	(12.7)	45	(81.8)	4.76	0.543
4. ฉันพยายามเรียนรู้วิธีการใหม่ๆที่จะช่วยให้ลูกเติบโตและพัฒนา	0	(0.0)	0	(0.0)	1	(1.8)	6	(10.9)	48	(87.3)	4.85	0.405
5. ฉันสามารถหาข้อมูลและความรู้ที่เป็นประโยชน์ต่อพัฒนาการของลูก	0	(0.0)	1	(1.8)	0	(0.0)	11	(20.0)	43	(78.2)	4.75	0.552
6. ฉันเข้าใจว่ามีปัจจัยภายนอกอื่นๆที่มีผลต่อการเติบโตและพัฒนาการของลูก	0	(0.0)	0	(0.0)	1	(1.8)	13	(23.6)	41	(74.5)	4.73	0.489
7. ฉันได้พัฒนาและใช้ทักษะต่างๆ เพื่อสนับสนุนและต่อยอดการเรียนรู้ของลูก	0	(0.0)	1	(1.8)	1	(1.8)	9	(16.4)	44	(80.0)	4.75	0.584
8. ฉันสามารถนำทักษะที่ใช้ส่งเสริมลูกไปปรับใช้ในด้านอื่นๆของชีวิต	0	(0.0)	2	(3.6)	0	(0.0)	11	(20.0)	42	(76.4)	4.69	0.663
9. ฉันสามารถนำความรู้และทรัพยากรที่มีมาส่งเสริมพัฒนาการของลูกได้อย่างดี	0	(0.0)	1	(1.8)	1	(1.8)	10	(18.2)	43	(78.2)	4.73	0.592
10. ฉันมีส่วนร่วมมากขึ้นในสังคมการเรียนรู้และการพัฒนาของลูก	0	(0.0)	0	(0.0)	2	(3.6)	10	(18.2)	43	(78.2)	4.75	0.517
11. ฉันสามารถช่วยผู้ปกครองคนอื่นๆได้หากพวกเขาต้องการ	0	(0.0)	2	(3.6)	3	(5.5)	13	(23.6)	37	(67.3)	4.55	0.765
12. ฉันสามารถจัดการอารมณ์และชีวิตของตัวเองได้เมื่อมีความเครียด	0	(0.0)	2	(3.6)	0	(0.0)	15	(27.3)	38	(69.1)	4.62	0.68
หลังทดลองที่ 3 เดือน (n = 46)
1. ฉันเชื่อว่าตัวฉันมีอิทธิพลต่อการเติบโตและการพัฒนาของลูก	0	(0.0)	0	(0.0)	3	(6.5)	6	(13.0)	37	(80.4)	4.74	0.575
2. ฉันรู้สึกมั่นใจในความสามารถของตัวเองในการช่วยลูกให้เติบโตและพัฒนา	0	(0.0)	0	(0.0)	2	(4.3)	10	(21.7)	34	(73.9)	4.7	0.553
3. ฉันมีแรงจูงใจที่จะช่วยให้ลูกเติบโตและพัฒนา	0	(0.0)	0	(0.0)	1	(2.2)	8	(17.4)	37	(80.4)	4.78	0.467
4. ฉันพยายามเรียนรู้วิธีการใหม่ๆที่จะช่วยให้ลูกเติบโตและพัฒนา	0	(0.0)	0	(0.0)	2	(4.3)	8	(17.4)	36	(78.3)	4.74	0.535
5. ฉันสามารถหาข้อมูลและความรู้ที่เป็นประโยชน์ต่อพัฒนาการของลูก	0	(0.0)	0	(0.0)	1	(2.2)	13	(28.3)	32	(69.6)	4.67	0.519
6. ฉันเข้าใจว่ามีปัจจัยภายนอกอื่นๆที่มีผลต่อการเติบโตและพัฒนาการของลูก	0	(0.0)	0	(0.0)	2	(4.3)	10	(21.7)	34	(73.9)	4.7	0.553
7. ฉันได้พัฒนาและใช้ทักษะต่างๆ เพื่อสนับสนุนและต่อยอดการเรียนรู้ของลูก	0	(0.0)	0	(0.0)	2	(4.3)	11	(23.9)	33	(71.7)	4.67	0.56
8. ฉันสามารถนำทักษะที่ใช้ส่งเสริมลูกไปปรับใช้ในด้านอื่นๆของชีวิต	0	(0.0)	0	(0.0)	1	(2.2)	9	(19.6)	36	(78.3)	4.76	0.48
9. ฉันสามารถนำความรู้และทรัพยากรที่มีมาส่งเสริมพัฒนาการของลูกได้อย่างดี	0	(0.0)	0	(0.0)	2	(4.3)	11	(23.9)	33	(71.7)	4.67	0.56
10. ฉันมีส่วนร่วมมากขึ้นในสังคมการเรียนรู้และการพัฒนาของลูก	0	(0.0)	0	(0.0)	1	(2.2)	9	(19.6)	36	(78.3)	4.76	0.48
11. ฉันสามารถช่วยผู้ปกครองคนอื่นๆได้หากพวกเขาต้องการ	0	(0.0)	0	(0.0)	2	(4.3)	19	(41.3)	25	(54.3)	4.5	0.587
12. ฉันสามารถจัดการอารมณ์และชีวิตของตัวเองได้เมื่อมีความเครียด	0	(0.0)	0	(0.0)	3	(6.5)	12	(26.1)	31	(67.4)	4.61	0.614

## Sheet: Cognitive by item
ตารางที่ ผลการประเมินการรับรู้พัฒนาการด้านความคิดของลูก (Perception of children’s cognitive development) จำแนกรายข้อ
	ไม่พัฒนาเลย		พัฒนาเล็กน้อย		พัฒนาอย่างมาก		M	SD
	จำนวน	ร้อยละ	จำนวน	ร้อยละ	จำนวน	ร้อยละ
หลังทดลองที่ 3 สัปดาห์ (n = 55)
การจำ: สามารถจดจําเนื้อหาได้ พูดซ้ำ ทําซ้ำ	0	(0.0)	19	(34.5)	36	(65.5)	1.65	0.48
การเข้าใจ: สามาถใช้คําพูดของตนเองอธิบายความเข้าใจ	0	(0.0)	20	(36.4)	35	(63.6)	1.64	0.485
การประยุกต์ใช้: สามารถนําทฤษฎีไปสู่การปฏิบัติ	0	(0.0)	21	(38.2)	34	(61.8)	1.62	0.49
การวิเคราะห์: สามารถทบทวน หาเหตุผล เชื่อมโยง	0	(0.0)	25	(45.5)	30	(54.5)	1.55	0.503
การประเมิน: สามารถเปรียบเทียบ ตัดสิน สรุป แสดงเหตุผล	0	(0.0)	21	(38.2)	34	(61.8)	1.62	0.49
การสร้างสรรค์: สามารถประสมประสาน ต่อยอด สร้างใหม่ ปรับใหม่	0	(0.0)	21	(38.2)	34	(61.8)	1.62	0.49
หลังทดลองที่ 6 สัปดาห์ (n = 55)
การจำ: สามารถจดจําเนื้อหาได้ พูดซ้ำ ทําซ้ำ	0	(0.0)	2	(3.6)	53	(96.4)	1.96	0.189
การเข้าใจ: สามาถใช้คําพูดของตนเองอธิบายความเข้าใจ	0	(0.0)	2	(3.6)	53	(96.4)	1.96	0.189
การประยุกต์ใช้: สามารถนําทฤษฎีไปสู่การปฏิบัติ	0	(0.0)	2	(3.6)	53	(96.4)	1.96	0.189
การวิเคราะห์: สามารถทบทวน หาเหตุผล เชื่อมโยง	0	(0.0)	2	(3.6)	53	(96.4)	1.96	0.189
การประเมิน: สามารถเปรียบเทียบ ตัดสิน สรุป แสดงเหตุผล	0	(0.0)	2	(3.6)	53	(96.4)	1.96	0.189
การสร้างสรรค์: สามารถประสมประสาน ต่อยอด สร้างใหม่ ปรับใหม่	0	(0.0)	2	(3.6)	53	(96.4)	1.96	0.189
หลังทดลองที่ 3 เดือน (n = 46)
การจำ: สามารถจดจําเนื้อหาได้ พูดซ้ำ ทําซ้ำ	0	(0.0)	3	(6.5)	43	(93.5)	1.93	0.25
การเข้าใจ: สามาถใช้คําพูดของตนเองอธิบายความเข้าใจ	0	(0.0)	3	(6.5)	43	(93.5)	1.93	0.25
การประยุกต์ใช้: สามารถนําทฤษฎีไปสู่การปฏิบัติ	0	(0.0)	4	(8.7)	42	(91.3)	1.91	0.285
การวิเคราะห์: สามารถทบทวน หาเหตุผล เชื่อมโยง	0	(0.0)	2	(4.3)	44	(95.7)	1.96	0.206
การประเมิน: สามารถเปรียบเทียบ ตัดสิน สรุป แสดงเหตุผล	0	(0.0)	4	(8.7)	42	(91.3)	1.91	0.285
การสร้างสรรค์: สามารถประสมประสาน ต่อยอด สร้างใหม่ ปรับใหม่	0	(0.0)	4	(8.7)	42	(91.3)	1.91	0.285

## Sheet: Literacy by item
ตารางที่ ผลการประเมินการรับรู้พัฒนาการด้าน…..ของลูก (Perception of children’s literacy skills) จำแนกรายข้อ
	ไม่พัฒนาเลย		พัฒนาเล็กน้อย		พัฒนาอย่างมาก		M	SD
	จำนวน	ร้อยละ	จำนวน	ร้อยละ	จำนวน	ร้อยละ
หลังทดลองที่ 3 สัปดาห์ (n = 55)
ความเข้าใจภาษา: สามารถฟังแล้วรู้ความหมายคําศัพท์ สามารถเข้าใจ คําสั่งหรือคําพูด	0	(0.0)	19	(34.5)	36	(65.5)	1.65	0.48
การใช้ภาษา: สามารถพูดบอกความต้องการได้ อธิบายสิ่งที่ตัวเองคิดได้	0	(0.0)	14	(25.5)	41	(74.5)	1.75	0.44
การอ่าน: สามารถอ่านออกเสียงได้ เข้าใจความหมายของสิ่งที่อ่านได้	1	(1.8)	23	(41.8)	31	(56.4)	1.55	0.538
การเขียน: สามารถเขียนตัวอักษร เขียนชื่อ หรือสะกดคําได้	1	(1.8)	24	(43.6)	30	(54.5)	1.53	0.539
หลังทดลองที่ 6 สัปดาห์ (n = 55)
ความเข้าใจภาษา: สามารถฟังแล้วรู้ความหมายคําศัพท์ สามารถเข้าใจ คําสั่งหรือคําพูด	0	(0.0)	2	(3.6)	53	(96.4)	1.96	0.189
การใช้ภาษา: สามารถพูดบอกความต้องการได้ อธิบายสิ่งที่ตัวเองคิดได้	0	(0.0)	3	(5.5)	52	(94.5)	1.95	0.229
การอ่าน: สามารถอ่านออกเสียงได้ เข้าใจความหมายของสิ่งที่อ่านได้	0	(0.0)	9	(16.4)	46	(83.6)	1.84	0.373
การเขียน: สามารถเขียนตัวอักษร เขียนชื่อ หรือสะกดคําได้	0	(0.0)	10	(18.2)	45	(81.8)	1.82	0.389
หลังทดลองที่ 3 เดือน (n = 46)
ความเข้าใจภาษา: สามารถฟังแล้วรู้ความหมายคําศัพท์ สามารถเข้าใจ คําสั่งหรือคําพูด	0	(0.0)	5	(10.9)	41	(89.1)	1.89	0.315
การใช้ภาษา: สามารถพูดบอกความต้องการได้ อธิบายสิ่งที่ตัวเองคิดได้	0	(0.0)	2	(4.3)	44	(95.7)	1.96	0.206
การอ่าน: สามารถอ่านออกเสียงได้ เข้าใจความหมายของสิ่งที่อ่านได้	0	(0.0)	3	(6.5)	43	(93.5)	1.93	0.25
การเขียน: สามารถเขียนตัวอักษร เขียนชื่อ หรือสะกดคําได้	0	(0.0)	8	(17.4)	38	(82.6)	1.83	0.383

## Sheet: Dataset
id	age	sex	pe1_0	pe2_0	pe3_0	pe4_0	pe5_0	pe6_0	pe7_0	pe8_0	pe9_0	pe10_0	pe11_0	pe12_0	pe1_1	pe2_1	pe3_1	pe4_1	pe5_1	pe6_1	pe7_1	pe8_1	pe9_1	pe10_1	pe11_1	pe12_1	cd1_1	cd2_1	cd3_1	cd4_1	cd5_1	cd6_1	ls1_1	ls2_1	ls3_1	ls4_1	pe1_2	pe2_2	pe3_2	pe4_2	pe5_2	pe6_2	pe7_2	pe8_2	pe9_2	pe10_2	pe11_2	pe12_2	cd1_2
1	56	2	3	2	2	2	3	2	1	1	2	3	2	1	3	3	3	3	3	1	3	3	3	3	3	3	2	2	2	2	2	2	2	2	2	2	4	5	5	5	5	4	5	5	5	5	5	5	2
2	26	2	3	2	1	1	2	2	2	1	2	3	2	1	3	3	3	3	3	3	3	3	3	3	3	3	2	2	2	2	2	2	2	2	2	2	5	5	5	5	5	5	5	5	5	5	5	5	2
3	28	2	2	2	1	2	3	1	2	1	2	3	1	1	3	3	3	3	3	3	3	3	3	3	3	3	1	1	2	2	2	2	1	1	1	1	5	5	4	5	5	4	5	4	5	4	5	5	2
4	37	2	2	3	2	1	1	2	3	1	2	3	1	2	2	3	3	3	3	3	3	3	3	3	3	3	2	2	2	2	2	2	2	2	2	2	4	5	5	5	4	5	4	5	5	5	4	5	2
5	40	2	2	3	2	3	2	1	2	3	2	1	2	2	3	3	3	3	3	3	3	3	3	3	2	3	1	1	1	1	1	2	1	1	2	2	5	5	5	5	5	5	5	5	5	5	5	5	2
6	45	2	3	2	2	2	3	2	3	3	3	3	2	2	3	3	3	3	3	3	3	3	3	3	3	3	2	2	2	2	2	2	2	2	1	1	5	5	5	5	5	5	5	5	5	5	5	5	2
7	27	1	3	2	2	3	3	2	2	2	3	2	2	2	3	3	3	3	3	3	3	3	3	3	3	3	2	2	1	2	2	2	2	2	2	2	5	5	5	5	5	5	5	5	5	5	5	5	2
8	28	2	3	2	2	3	3	2	1	2	2	2	2	1	2	2	2	3	2	2	3	3	2	3	2	2	1	1	2	1	1	1	1	1	1	1	4	4	4	4	4	4	4	5	4	4	4	4	2
9	24	2	2	3	3	2	1	2	2	2	2	1	3	2	3	3	3	3	3	2	3	3	3	3	3	3	2	1	1	1	1	1	1	2	2	1	5	5	5	5	5	5	5	5	5	5	5	5	2
10	23	2	3	2	2	3	3	3	2	3	3	3	1	3	3	2	3	3	3	3	3	3	3	3	3	3	2	2	1	1	1	1	2	2	1	0	5	4	5	5	5	5	5	5	5	5	5	4	2
11	30	2	2	3	3	2	3	2	3	3	3	2	2	2	3	3	3	3	3	3	3	3	3	3	3	3	2	2	2	2	2	2	2	2	2	2	5	5	5	5	5	5	5	5	5	5	5	5	2
12	36	2	2	3	3	3	2	2	2	3	3	3	1	1	3	3	3	3	3	3	3	3	3	3	3	3	2	2	2	2	2	2	2	2	2	2	5	5	5	5	5	4	5	5	5	5	5	5	2
13	21	2	3	3	2	3	3	3	2	3	3	3	2	1	2	3	3	3	3	3	3	3	3	3	3	2	1	1	1	1	1	1	1	2	1	1	5	5	5	5	5	4	5	5	5	5	5	4	2
14	36	1	2	2	2	2	2	1	2	1	2	2	2	2	2	2	2	2	2	2	2	2	2	2	2	2	1	1	1	1	1	1	1	1	1	1	4	4	3	4	4	4	3	4	2	4	2	2	2
15	38	2	3	2	3	3	3	3	3	3	2	1	1	1	3	3	3	3	3	3	3	3	3	3	3	3	2	2	2	2	2	2	2	2	2	2	5	5	5	4	5	5	5	5	5	5	5	5	1
16	30	2	3	3	2	3	3	2	3	3	3	2	1	1	3	3	3	3	3	3	3	3	3	3	2	2	1	1	2	2	1	1	1	1	1	1	4	5	4	5	4	4	5	5	5	5	2	4	2
17	29	2	3	1	3	3	2	3	2	2	3	2	1	1	3	3	3	3	3	3	3	3	3	3	3	3	2	2	2	2	2	2	2	2	2	2	5	5	5	5	5	5	5	5	5	5	5	5	2
18	41	2	3	1	3	3	2	1	2	2	1	1	1	2	3	2	3	3	3	3	3	3	2	3	2	3	1	2	1	1	1	1	2	1	2	1	5	4	5	5	4	5	4	4	4	4	4	4	2
19	25	2	2	3	3	3	3	3	2	2	2	2	1	1	3	2	3	2	3	3	3	3	3	3	2	2	2	1	2	1	1	2	2	2	1	1	5	4	5	5	5	5	4	4	5	5	4	5	2
20	31	2	1	1	1	1	2	3	1	2	2	2	2	1	3	2	2	2	2	2	3	3	3	3	3	3	1	1	1	1	1	1	1	1	1	1	5	5	5	4	5	5	5	4	4	4	5	5	2
21	36	2	3	2	2	2	3	3	2	2	3	3	2	2	3	3	3	3	3	3	3	3	3	3	3	3	2	2	2	1	2	1	2	2	2	1	5	5	5	5	5	5	5	5	5	5	5	5	2
22	26	2	2	3	3	3	2	2	2	3	3	2	2	2	3	3	3	3	3	3	3	3	3	3	3	3	2	2	2	2	2	2	2	2	2	2	5	5	5	5	5	5	5	5	5	5	5	5	2
23	30	2	3	3	3	2	2	2	2	3	3	3	2	2	3	3	3	3	3	3	3	3	3	3	3	3	2	2	2	2	2	2	2	2	2	2	5	5	5	5	5	5	5	5	5	5	5	5	1
24	38	2	3	1	2	3	3	3	2	3	2	2	1	1	2	3	3	3	3	3	3	3	3	3	2	2	2	1	2	1	1	1	1	1	1	2	5	5	5	5	5	5	5	5	5	5	5	4	2
25	49	1	3	3	3	2	3	1	3	2	1	1	1	3	3	3	3	3	3	3	3	3	3	3	3	3	2	2	2	2	2	2	2	2	2	1	5	5	5	5	5	5	4	5	4	5	4	5	2
26	32	2	2	3	3	2	2	3	3	3	2	2	2	2	3	3	3	3	3	3	3	3	3	3	3	3	1	1	1	1	1	1	2	2	1	2	5	5	5	5	5	5	5	5	5	5	5	5	2
27	32	2	3	1	1	2	1	1	1	1	1	1	2	1	3	3	3	3	3	3	3	3	3	3	3	3	2	2	1	1	2	1	2	1	2	1	5	5	5	5	5	5	5	5	5	5	4	4	2
28	36	2	3	2	2	2	3	2	3	3	2	3	2	2	3	3	3	3	3	3	3	3	3	3	3	3	2	2	2	2	2	2	2	2	2	2	5	5	5	5	5	5	5	5	5	5	5	5	2
29	33	2	3	3	2	3	2	2	3	2	2	2	1	1	3	3	3	3	3	3	3	3	3	3	3	3	2	2	2	2	2	2	2	2	2	2	5	4	4	5	4	4	4	5	4	5	4	4	2
30	39	2	3	2	2	2	3	3	2	3	3	2	2	2	3	3	3	3	3	3	3	3	3	3	3	3	2	2	2	2	2	2	1	1	1	1	5	5	5	5	5	5	5	5	5	5	4	5	2
31	37	2	3	3	2	3	2	3	2	2	2	3	1	2	3	3	3	3	3	3	3	3	3	3	3	3	2	2	2	2	2	2	2	2	2	2	5	5	5	5	5	5	5	5	5	5	5	5	2
32	37	2	3	3	2	2	2	3	1	1	1	2	3	2	3	2	2	3	3	3	3	3	3	3	3	2	1	1	2	1	2	1	2	2	0	1	5	4	4	4	5	4	4	4	4	4	5	4	2
33	31	2	3	1	2	2	2	3	1	1	1	2	1	1	3	3	3	3	3	3	3	3	3	3	3	3	2	2	2	2	2	1	2	2	1	2	5	5	5	5	5	5	5	5	5	5	5	5	2
34	30	2	2	3	3	3	2	2	2	3	3	3	2	2	3	3	3	3	3	3	3	3	3	3	3	3	2	2	2	2	2	2	2	2	2	2	5	5	5	5	5	5	5	5	5	5	5	5	2
35	36	2	3	2	3	3	2	3	3	3	3	2	1	2	3	3	3	3	3	3	3	3	3	3	2	3	2	2	1	1	2	1	2	2	1	1	5	5	5	5	5	4	5	4	5	4	4	4	2
36	39	2	3	3	2	2	2	2	3	3	3	2	2	2	3	3	3	3	3	3	3	3	3	3	3	3	2	2	2	2	2	2	2	2	2	2	5	5	5	5	5	5	5	5	5	5	5	5	2
37	33	2	3	3	3	3	3	3	3	1	1	2	2	1	3	3	3	3	3	3	3	3	3	3	3	3	2	2	2	2	2	2	2	2	2	2	5	5	5	5	5	5	5	5	5	5	5	5	2
38	33	2	3	3	3	3	3	2	2	2	2	2	3	3	3	3	3	3	3	3	3	3	3	3	3	3	2	2	2	2	2	2	2	2	2	2	5	5	5	5	5	5	5	5	5	5	5	5	2
39	31	2	1	2	3	2	3	2	2	3	3	2	2	1	3	3	3	3	3	3	3	3	3	3	3	3	2	2	2	2	2	2	2	2	2	1	5	5	5	5	4	5	5	5	5	5	5	4	2
40	36	2	3	2	2	2	2	3	3	2	2	2	2	1	3	3	3	3	3	3	3	3	3	3	3	3	2	2	2	2	2	2	2	2	2	1	5	5	5	5	5	5	5	5	5	5	5	5	2
41	32	2	2	3	3	2	2	2	3	2	3	3	2	2	3	3	3	3	3	3	3	3	3	3	3	3	2	2	2	2	2	2	2	2	2	2	5	5	5	5	5	5	5	5	5	5	5	5	2
42	37	2	2	1	3	3	2	3	3	2	2	2	2	1	3	3	3	3	3	3	3	3	3	2	2	2	2	1	1	1	2	2	1	2	1	1	4	3	5	4	4	5	4	4	4	3	3	4	2
43	40	2	2	1	1	2	2	2	1	2	2	2	1	2	3	3	3	3	3	2	3	3	3	3	3	3	1	2	2	2	1	2	1	2	1	1	4	4	5	5	5	5	5	5	5	5	5	5	2
44	26	2	1	1	2	3	3	2	3	3	2	3	2	2	2	3	2	2	2	3	2	2	2	3	2	2	1	1	1	1	1	1	1	1	1	2	4	3	3	3	2	3	2	2	3	3	3	2	2
45	42	2	3	3	3	3	3	3	3	1	3	3	3	2	3	3	3	3	3	3	3	3	3	3	3	3	1	1	1	1	1	1	1	1	1	2	5	5	5	5	5	4	5	5	5	5	5	4	2
46	39	2	3	2	2	3	3	2	3	2	2	2	1	3	3	3	3	3	3	2	3	2	3	3	2	3	2	1	1	1	1	1	1	1	1	1	5	4	5	5	4	4	5	4	4	4	4	5	2
47	36	2	3	2	2	2	3	3	3	2	2	2	2	2	3	3	3	3	3	3	3	3	3	3	3	3	1	2	2	2	2	2	2	2	2	1	5	5	5	5	5	5	5	5	5	5	5	5	2
48	42	2	2	2	2	3	2	3	2	2	2	2	2	2	3	2	3	3	3	3	3	3	3	3	3	3	2	2	1	1	2	2	2	2	2	2	4	4	4	5	4	4	4	4	4	4	4	5	2
49	36	2	1	2	3	3	3	3	3	2	2	2	1	1	3	3	3	3	3	3	3	3	3	3	3	3	2	2	2	1	1	2	2	2	1	1	5	5	5	5	5	5	5	5	5	5	5	5	2
50	37	2	3	2	3	2	3	3	3	2	2	2	1	2	3	3	3	3	3	3	3	3	3	3	2	3	1	1	1	1	1	1	1	2	2	2	5	5	5	5	5	5	5	5	5	5	4	5	2
51	47	2	3	2	2	2	3	3	3	2	2	3	2	2	3	3	3	3	3	3	3	3	3	3	3	3	2	2	2	2	2	2	2	2	2	2	5	5	5	5	5	5	5	5	5	5	5	5	2
52	33	2	1	1	2	3	1	3	3	3	2	3	1	1	3	3	3	3	3	3	3	3	2	3	2	3	1	2	1	2	2	2	2	2	2	2	5	5	5	5	5	5	5	5	5	5	4	5	2
53	35	2	2	2	2	3	3	3	2	3	3	3	3	2	3	3	3	3	3	3	3	3	3	3	3	3	1	1	1	1	1	1	1	2	1	2	5	5	5	5	5	5	5	5	5	5	5	5	2
54	38	2	3	2	3	3	3	3	2	3	3	3	1	1	2	2	2	2	2	2	2	2	2	2	2	2	1	1	1	1	1	1	1	1	1	1	4	4	4	5	5	5	5	4	5	5	5	4	2
55	37	2	3	3	2	2	3	2	3	3	2	3	2	3	2	2	3	3	3	2	2	3	2	2	2	3	1	1	1	1	1	2	1	2	1	2	4	4	3	5	4	5	5	2	4	4	3	4	2
[truncated: 31 more columns]

## Sheet: DATA DICT
Item	Variable Name	Variable Label		Definition
				Meaning	Code
1	ID	CODE	id	รหัสอาสาสมัคร	SPxx
2	Age (years)	age	age	อายุ	ตัวเลข (ปี)
3	Sex	sex	sex	เพศ	1 = ชาย 2 = หญิง
15	Parental empowerment 1 Pre-test	PE1_pre	pe1_0	1. ฉันเชื่อว่าตัวฉันมีอิทธิพลต่อการเติบโตและการพัฒนาของลูก	1=ไม่เห็นด้วยอย่างยิ่ง 2=ไม่เห็นด้วย 3=ไม่แน่ใจ 4=เห็นด้วย 5=เห็นด้วยอย่างยิ่ง
16	Parental empowerment 2 Pre-test	PE2_pre	pe2_0	2. ฉันรู้สึกมั่นใจในความสามารถของตัวเองในการช่วยลูกให้เติบโตและพัฒนา
17	Parental empowerment 3 Pre-test	PE3_pre	pe3_0	3. ฉันมีแรงจูงใจที่จะช่วยให้ลูกเติบโตและพัฒนา
18	Parental empowerment 4 Pre-test	PE4_pre	pe4_0	4. ฉันพยายามเรียนรู้วิธีการใหม่ๆที่จะช่วยให้ลูกเติบโตและพัฒนา
19	Parental empowerment 5 Pre-test	PE5_pre	pe5_0	5. ฉันสามารถหาข้อมูลและความรู้ที่เป็นประโยชน์ต่อพัฒนาการของลูก
20	Parental empowerment 6 Pre-test	PE6_pre	pe6_0	6. ฉันเข้าใจว่ามีปัจจัยภายนอกอื่นๆที่มีผลต่อการเติบโตและพัฒนาการของลูก
21	Parental empowerment 7 Pre-test	PE7_pre	pe7_0	7. ฉันได้พัฒนาและใช้ทักษะต่างๆ เพื่อสนับสนุนและต่อยอดการเรียนรู้ของลูก
22	Parental empowerment 8 Pre-test	PE8_pre	pe8_0	8. ฉันสามารถนำทักษะที่ใช้ส่งเสริมลูกไปปรับใช้ในด้านอื่นๆของชีวิต
23	Parental empowerment 9 Pre-test	PE9_pre	pe9_0	9. ฉันสามารถนำความรู้และทรัพยากรที่มีมาส่งเสริมพัฒนาการของลูกได้อย่างดี
24	Parental empowerment 10 Pre-test	PE10_pre	pe10_0	10. ฉันมีส่วนร่วมมากขึ้นในสังคมการเรียนรู้และการพัฒนาของลูก
25	Parental empowerment 11 Pre-test	PE11_pre	pe11_0	11. ฉันสามารถช่วยผู้ปกครองคนอื่นๆได้หากพวกเขาต้องการ
26	Parental empowerment 12 Pre-test	PE12_pre	pe12_0	12. ฉันสามารถจัดการอารมณ์และชีวิตของตัวเองได้เมื่อมีความเครียด
27	Parental empowerment 1 Post-test (3 weeks)	PE1_post3w	pe1_1	1. ฉันเชื่อว่าตัวฉันมีอิทธิพลต่อการเติบโตและการพัฒนาของลูก	1=ไม่เห็นด้วยอย่างยิ่ง 2=ไม่เห็นด้วย 3=ไม่แน่ใจ 4=เห็นด้วย 5=เห็นด้วยอย่างยิ่ง
28	Parental empowerment 2 Post-test (3 weeks)	PE2_post3w	pe2_1	2. ฉันรู้สึกมั่นใจในความสามารถของตัวเองในการช่วยลูกให้เติบโตและพัฒนา
29	Parental empowerment 3 Post-test (3 weeks)	PE3_post3w	pe3_1	3. ฉันมีแรงจูงใจที่จะช่วยให้ลูกเติบโตและพัฒนา
30	Parental empowerment 4 Post-test (3 weeks)	PE4_post3w	pe4_1	4. ฉันพยายามเรียนรู้วิธีการใหม่ๆที่จะช่วยให้ลูกเติบโตและพัฒนา
31	Parental empowerment 5 Post-test (3 weeks)	PE5_post3w	pe5_1	5. ฉันสามารถหาข้อมูลและความรู้ที่เป็นประโยชน์ต่อพัฒนาการของลูก
32	Parental empowerment 6 Post-test (3 weeks)	PE6_post3w	pe6_1	6. ฉันเข้าใจว่ามีปัจจัยภายนอกอื่นๆที่มีผลต่อการเติบโตและพัฒนาการของลูก
33	Parental empowerment 7 Post-test (3 weeks)	PE7_post3w	pe7_1	7. ฉันได้พัฒนาและใช้ทักษะต่างๆ เพื่อสนับสนุนและต่อยอดการเรียนรู้ของลูก
34	Parental empowerment 8 Post-test (3 weeks)	PE8_post3w	pe8_1	8. ฉันสามารถนำทักษะที่ใช้ส่งเสริมลูกไปปรับใช้ในด้านอื่นๆของชีวิต
35	Parental empowerment 9 Post-test (3 weeks)	PE9_post3w	pe9_1	9. ฉันสามารถนำความรู้และทรัพยากรที่มีมาส่งเสริมพัฒนาการของลูกได้อย่างดี
36	Parental empowerment 10 Post-test (3 weeks)	PE10_post3w	pe10_1	10. ฉันมีส่วนร่วมมากขึ้นในสังคมการเรียนรู้และการพัฒนาของลูก
37	Parental empowerment 11 Post-test (3 weeks)	PE11_post3w	pe11_1	11. ฉันสามารถช่วยผู้ปกครองคนอื่นๆได้หากพวกเขาต้องการ
38	Parental empowerment 12 Post-test (3 weeks)	PE12_post3w	pe12_1	12. ฉันสามารถจัดการอารมณ์และชีวิตของตัวเองได้เมื่อมีความเครียด
39	Cognitive development 1 Post-test (3 weeks)	CD1_post3w	cd1_1	การจำ: สามารถจดจําเนื้อหาได้ พูดซ้ำ ทําซ้ำ	0=ไม่พัฒนาเลย 1=พัฒนาเล็กน้อย 2=พัฒนาอย่างมาก
40	Cognitive development 2 Post-test (3 weeks)	CD2_post3w	cd2_1	การเข้าใจ: สามาถใช้คําพูดของตนเองอธิบายความเข้าใจ
41	Cognitive development 3 Post-test (3 weeks)	CD3_post3w	cd3_1	การประยุกต์ใช้: สามารถนําทฤษฎีไปสู่การปฏิบัติ
42	Cognitive development 4 Post-test (3 weeks)	CD4_post3w	cd4_1	การวิเคราะห์: สามารถทบทวน หาเหตุผล เชื่อมโยง
43	Cognitive development 5 Post-test (3 weeks)	CD5_post3w	cd5_1	การประเมิน: สามารถเปรียบเทียบ ตัดสิน สรุป แสดงเหตุผล
44	Cognitive development 6 Post-test (3 weeks)	CD6_post3w	cd6_1	การสร้างสรรค์: สามารถประสมประสาน ต่อยอด สร้างใหม่ ปรับใหม่
45	Literacy skill 1 Post-test (3 weeks)	LS1_post3w	ls1_1	ความเข้าใจภาษา: สามารถฟังแล้วรู้ความหมายคําศัพท์ สามารถเข้าใจ คําสั่งหรือคําพูด
46	Literacy skill 2 Post-test (3 weeks)	LS2_post3w	ls2_1	การใช้ภาษา: สามารถพูดบอกความต้องการได้ อธิบายสิ่งที่ตัวเองคิดได้
47	Literacy skill 3 Post-test (3 weeks)	LS3_post3w	ls3_1	การอ่าน: สามารถอ่านออกเสียงได้ เข้าใจความหมายของสิ่งที่อ่านได้
48	Literacy skill 4 Post-test (3 weeks)	LS4_post3w	ls4_1	การเขียน: สามารถเขียนตัวอักษร เขียนชื่อ หรือสะกดคําได้
49	Parental empowerment 1 Post-test (6 weeks)	PE1_post6w	pe1_2	1. ฉันเชื่อว่าตัวฉันมีอิทธิพลต่อการเติบโตและการพัฒนาของลูก	1=ไม่เห็นด้วยอย่างยิ่ง 2=ไม่เห็นด้วย 3=ไม่แน่ใจ 4=เห็นด้วย 5=เห็นด้วยอย่างยิ่ง
50	Parental empowerment 2 Post-test (6 weeks)	PE2_post6w	pe2_2	2. ฉันรู้สึกมั่นใจในความสามารถของตัวเองในการช่วยลูกให้เติบโตและพัฒนา
51	Parental empowerment 3 Post-test (6 weeks)	PE3_post6w	pe3_2	3. ฉันมีแรงจูงใจที่จะช่วยให้ลูกเติบโตและพัฒนา
52	Parental empowerment 4 Post-test (6 weeks)	PE4_post6w	pe4_2	4. ฉันพยายามเรียนรู้วิธีการใหม่ๆที่จะช่วยให้ลูกเติบโตและพัฒนา
53	Parental empowerment 5 Post-test (6 weeks)	PE5_post6w	pe5_2	5. ฉันสามารถหาข้อมูลและความรู้ที่เป็นประโยชน์ต่อพัฒนาการของลูก
54	Parental empowerment 6 Post-test (6 weeks)	PE6_post6w	pe6_2	6. ฉันเข้าใจว่ามีปัจจัยภายนอกอื่นๆที่มีผลต่อการเติบโตและพัฒนาการของลูก
55	Parental empowerment 7 Post-test (6 weeks)	PE7_post6w	pe7_2	7. ฉันได้พัฒนาและใช้ทักษะต่างๆ เพื่อสนับสนุนและต่อยอดการเรียนรู้ของลูก
56	Parental empowerment 8 Post-test (6 weeks)	PE8_post6w	pe8_2	8. ฉันสามารถนำทักษะที่ใช้ส่งเสริมลูกไปปรับใช้ในด้านอื่นๆของชีวิต
57	Parental empowerment 9 Post-test (6 weeks)	PE9_post6w	pe9_2	9. ฉันสามารถนำความรู้และทรัพยากรที่มีมาส่งเสริมพัฒนาการของลูกได้อย่างดี
58	Parental empowerment 10 Post-test (6 weeks)	PE10_post6w	pe10_2	10. ฉันมีส่วนร่วมมากขึ้นในสังคมการเรียนรู้และการพัฒนาของลูก
59	Parental empowerment 11 Post-test (6 weeks)	PE11_post6w	pe11_2	11. ฉันสามารถช่วยผู้ปกครองคนอื่นๆได้หากพวกเขาต้องการ
60	Parental empowerment 12 Post-test (6 weeks)	PE12_post6w	pe12_2	12. ฉันสามารถจัดการอารมณ์และชีวิตของตัวเองได้เมื่อมีความเครียด
61	Cognitive development 1 Post-test (6 weeks)	CD1_post6w	cd1_2	การจำ: สามารถจดจําเนื้อหาได้ พูดซ้ำ ทําซ้ำ	0=ไม่พัฒนาเลย 1=พัฒนาเล็กน้อย 2=พัฒนาอย่างมาก
62	Cognitive development 2 Post-test (6 weeks)	CD2_post6w	cd2_2	การเข้าใจ: สามาถใช้คําพูดของตนเองอธิบายความเข้าใจ
63	Cognitive development 3 Post-test (6 weeks)	CD3_post6w	cd3_2	การประยุกต์ใช้: สามารถนําทฤษฎีไปสู่การปฏิบัติ
64	Cognitive development 4 Post-test (6 weeks)	CD4_post6w	cd4_2	การวิเคราะห์: สามารถทบทวน หาเหตุผล เชื่อมโยง
65	Cognitive development 5 Post-test (6 weeks)	CD5_post6w	cd5_2	การประเมิน: สามารถเปรียบเทียบ ตัดสิน สรุป แสดงเหตุผล
66	Cognitive development 6 Post-test (6 weeks)	CD6_post6w	cd6_2	การสร้างสรรค์: สามารถประสมประสาน ต่อยอด สร้างใหม่ ปรับใหม่
67	Literacy skill 1 Post-test (6 weeks)	LS1_post6w	ls1_2	ความเข้าใจภาษา: สามารถฟังแล้วรู้ความหมายคําศัพท์ สามารถเข้าใจ คําสั่งหรือคําพูด
68	Literacy skill 2 Post-test (6 weeks)	LS2_post6w	ls2_2	การใช้ภาษา: สามารถพูดบอกความต้องการได้ อธิบายสิ่งที่ตัวเองคิดได้
69	Literacy skill 3 Post-test (6 weeks)	LS3_post6w	ls3_2	การอ่าน: สามารถอ่านออกเสียงได้ เข้าใจความหมายของสิ่งที่อ่านได้
70	Literacy skill 4 Post-test (6 weeks)	LS4_post6w	ls4_2	การเขียน: สามารถเขียนตัวอักษร เขียนชื่อ หรือสะกดคําได้
71	Parental empowerment 1 Post-test (3 months)	PE1_post3m	pe1_3	1. ฉันเชื่อว่าตัวฉันมีอิทธิพลต่อการเติบโตและการพัฒนาของลูก	1=ไม่เห็นด้วยอย่างยิ่ง 2=ไม่เห็นด้วย 3=ไม่แน่ใจ 4=เห็นด้วย 5=เห็นด้วยอย่างยิ่ง
72	Parental empowerment 2 Post-test (3 months)	PE2_post3m	pe2_3	2. ฉันรู้สึกมั่นใจในความสามารถของตัวเองในการช่วยลูกให้เติบโตและพัฒนา
73	Parental empowerment 3 Post-test (3 months)	PE3_post3m	pe3_3	3. ฉันมีแรงจูงใจที่จะช่วยให้ลูกเติบโตและพัฒนา
74	Parental empowerment 4 Post-test (3 months)	PE4_post3m	pe4_3	4. ฉันพยายามเรียนรู้วิธีการใหม่ๆที่จะช่วยให้ลูกเติบโตและพัฒนา
75	Parental empowerment 5 Post-test (3 months)	PE5_post3m	pe5_3	5. ฉันสามารถหาข้อมูลและความรู้ที่เป็นประโยชน์ต่อพัฒนาการของลูก
76	Parental empowerment 6 Post-test (3 months)	PE6_post3m	pe6_3	6. ฉันเข้าใจว่ามีปัจจัยภายนอกอื่นๆที่มีผลต่อการเติบโตและพัฒนาการของลูก
77	Parental empowerment 7 Post-test (3 months)	PE7_post3m	pe7_3	7. ฉันได้พัฒนาและใช้ทักษะต่างๆ เพื่อสนับสนุนและต่อยอดการเรียนรู้ของลูก
78	Parental empowerment 8 Post-test (3 months)	PE8_post3m	pe8_3	8. ฉันสามารถนำทักษะที่ใช้ส่งเสริมลูกไปปรับใช้ในด้านอื่นๆของชีวิต
79	Parental empowerment 9 Post-test (3 months)	PE9_post3m	pe9_3	9. ฉันสามารถนำความรู้และทรัพยากรที่มีมาส่งเสริมพัฒนาการของลูกได้อย่างดี
80	Parental empowerment 10 Post-test (3 months)	PE10_post3m	pe10_3	10. ฉันมีส่วนร่วมมากขึ้นในสังคมการเรียนรู้และการพัฒนาของลูก
81	Parental empowerment 11 Post-test (3 months)	PE11_post3m	pe11_3	11. ฉันสามารถช่วยผู้ปกครองคนอื่นๆได้หากพวกเขาต้องการ
82	Parental empowerment 12 Post-test (3 months)	PE12_post3m	pe12_3	12. ฉันสามารถจัดการอารมณ์และชีวิตของตัวเองได้เมื่อมีความเครียด
83	Cognitive development 1 Post-test (3 months)	CD1_post3m	cd1_3	การจำ: สามารถจดจําเนื้อหาได้ พูดซ้ำ ทําซ้ำ	0=ไม่พัฒนาเลย 1=พัฒนาเล็กน้อย 2=พัฒนาอย่างมาก
84	Cognitive development 2 Post-test (3 months)	CD2_post3m	cd2_3	การเข้าใจ: สามาถใช้คําพูดของตนเองอธิบายความเข้าใจ
85	Cognitive development 3 Post-test (3 months)	CD3_post3m	cd3_3	การประยุกต์ใช้: สามารถนําทฤษฎีไปสู่การปฏิบัติ
86	Cognitive development 4 Post-test (3 months)	CD4_post3m	cd4_3	การวิเคราะห์: สามารถทบทวน หาเหตุผล เชื่อมโยง
87	Cognitive development 5 Post-test (3 months)	CD5_post3m	cd5_3	การประเมิน: สามารถเปรียบเทียบ ตัดสิน สรุป แสดงเหตุผล
88	Cognitive development 6 Post-test (3 months)	CD6_post3m	cd6_3	การสร้างสรรค์: สามารถประสมประสาน ต่อยอด สร้างใหม่ ปรับใหม่
89	Literacy skill 1 Post-test (3 months)	LS1_post3m	ls1_3	ความเข้าใจภาษา: สามารถฟังแล้วรู้ความหมายคําศัพท์ สามารถเข้าใจ คําสั่งหรือคําพูด
90	Literacy skill 2 Post-test (3 months)	LS2_post3m	ls2_3	การใช้ภาษา: สามารถพูดบอกความต้องการได้ อธิบายสิ่งที่ตัวเองคิดได้
91	Literacy skill 3 Post-test (3 months)	LS3_post3m	ls3_3	การอ่าน: สามารถอ่านออกเสียงได้ เข้าใจความหมายของสิ่งที่อ่านได้
92	Literacy skill 4 Post-test (3 months)	LS4_post3m	ls4_3	การเขียน: สามารถเขียนตัวอักษร เขียนชื่อ หรือสะกดคําได้
	Parental empowerment [Pre-test]
	Parental empowerment [Post-test 3 weeks]
	Parental empowerment [Post-test 6 weeks]
	Parental empowerment [Post-test 3 months]
	Cognitive development [Post-test 3 weeks]
	Cognitive development [Post-test 6 weeks]
	Cognitive development [Post-test 3 months]
	Literacy skill [Post-test 3 weeks]
	Literacy skill [Post-test 6 weeks]
	Literacy skill [Post-test 3 months]
