# Supplementary material for: The efficacy of promoting sustained shared thinking through the use of activity books on parental empowerment; A quasi-experimental study
Source: PLoS One. 2025 Jul 18;20(7):e0328537. doi: 10.1371/journal.pone.0328537 (PMC12273987; doi:10.1371/journal.pone.0328537)
Supplement: S1 Protocol — (ZIP) [file pone.0328537.s004.zip]

Archive with 5 entries (4 files):
- S4 Protocol/
- S4 Protocol/1-Certificate of Approval.pdf
- S4 Protocol/2-Approval of Amendment.pdf
- S4 Protocol/3-Trial study Protocol from VIRB.pdf
- S4 Protocol/4-Trial study Protocol from VIRB (translated).pdf
